# Supplementary material for: The importance of using whole genome sequencing and extended spectrum beta-lactamase selective media when monitoring antimicrobial resistance
Source: Sci Rep. 2020 Nov 16;10:19880. doi: 10.1038/s41598-020-76877-7 (PMC7670430; doi:10.1038/s41598-020-76877-7)
Supplement: Supplementary file 1 — Supplementary Information 1. [file 41598_2020_76877_MOESM1_ESM.xlsx]

## Sheet: Sheet1
study_accession	sample_accession	experiment_accession	run_accession	sample_alias	Paper Sample name	Year of isolation	Host	Location
PRJEB34493	SAMEA5786565	ERX3549437	ERR3531127	8	PE13-041	2013	Pig	UK
PRJEB34493	SAMEA5787056	ERX3549927	ERR3531128	498	PE13-087	2013	Pig	UK
PRJEB34493	SAMEA5786943	ERX3549814	ERR3531129	385	PE13-129	2013	Pig	UK
PRJEB34493	SAMEA5786845	ERX3549716	ERR3531130	287	PE13-115	2013	Pig	UK
PRJEB34493	SAMEA5786788	ERX3549659	ERR3531131	230	2017ESBL-44	2017	Pig	UK
PRJEB34493	SAMEA5786678	ERX3549549	ERR3531132	120	ESBL-188	2015	Pig	UK
PRJEB34493	SAMEA5786879	ERX3549750	ERR3531133	321	2017ESBL-116	2017	Pig	UK
PRJEB34493	SAMEA5786815	ERX3549686	ERR3531134	257	2017-McC-3585	2017	Pig	UK
PRJEB34493	SAMEA5786876	ERX3549747	ERR3531135	318	ESBL-275	2015	Pig	UK
PRJEB34493	SAMEA5786940	ERX3549811	ERR3531136	382	ESBL-337	2015	Pig	UK
PRJEB34493	SAMEA5786786	ERX3549657	ERR3531137	228	ESBL-191	2015	Pig	UK
PRJEB34493	SAMEA5787044	ERX3549915	ERR3531138	486	255mccctx2015	2015	Pig	UK
PRJEB34493	SAMEA5786867	ERX3549738	ERR3531139	309	2017ESBL-45	2017	Pig	UK
PRJEB34493	SAMEA5787041	ERX3549912	ERR3531140	483	ESBL-342	2015	Pig	UK
PRJEB34493	SAMEA5786666	ERX3549538	ERR3531141	109	PE13-096	2013	Pig	UK
PRJEB34493	SAMEA5786884	ERX3549755	ERR3531142	326	83mccctx2015	2015	Pig	UK
PRJEB34493	SAMEA5786998	ERX3549869	ERR3531143	440	PE13-130	2013	Pig	UK
PRJEB34493	SAMEA5786838	ERX3549709	ERR3531144	280	PE13-024	2013	Pig	UK
PRJEB34493	SAMEA5786882	ERX3549753	ERR3531145	324	PE13-052	2013	Pig	UK
PRJEB34493	SAMEA5786566	ERX3549438	ERR3531146	9	PE13-132	2013	Pig	UK
PRJEB34493	SAMEA5786934	ERX3549805	ERR3531147	376	ESBL-45	2015	Pig	UK
PRJEB34493	SAMEA5786589	ERX3549461	ERR3531148	32	2017ESBL-342	2017	Pig	UK
PRJEB34493	SAMEA5787038	ERX3549909	ERR3531149	480	280mccctx2015	2015	Pig	UK
PRJEB34493	SAMEA5786915	ERX3549786	ERR3531150	357	PE13-055	2013	Pig	UK
PRJEB34493	SAMEA5787031	ERX3549902	ERR3531151	473	PE13-125	2013	Pig	UK
PRJEB34493	SAMEA5786975	ERX3549846	ERR3531152	417	ESBL-83	2015	Pig	UK
PRJEB34493	SAMEA5786571	ERX3549443	ERR3531153	14	PE13-068	2013	Pig	UK
PRJEB34493	SAMEA5786633	ERX3549505	ERR3531154	76	2017-McC-3532	2017	Pig	UK
PRJEB34493	SAMEA5786979	ERX3549850	ERR3531155	421	PE13-035	2013	Pig	UK
PRJEB34493	SAMEA5786909	ERX3549780	ERR3531156	351	PE13-136-L	2013	Pig	UK
PRJEB34493	SAMEA5786971	ERX3549842	ERR3531157	413	ESBL-216	2015	Pig	UK
PRJEB34493	SAMEA5786577	ERX3549449	ERR3531158	20	PE13-026	2013	Pig	UK
PRJEB34493	SAMEA5787052	ERX3549923	ERR3531159	494	2017-McC-3538	2017	Pig	UK
PRJEB34493	SAMEA5786929	ERX3549800	ERR3531160	371	PE13-066	2013	Pig	UK
PRJEB34493	SAMEA5786789	ERX3549660	ERR3531161	231	PE13-169	2013	Pig	UK
PRJEB34493	SAMEA5786688	ERX3549559	ERR3531162	130	PE13-173	2013	Pig	UK
PRJEB34493	SAMEA5786791	ERX3549662	ERR3531163	233	ESBL-268	2015	Pig	UK
PRJEB34493	SAMEA5786819	ERX3549690	ERR3531164	261	PE13-008	2013	Pig	UK
PRJEB34493	SAMEA5786856	ERX3549727	ERR3531165	298	ESBL-126	2015	Pig	UK
PRJEB34493	SAMEA5786906	ERX3549777	ERR3531166	348	PE13-033	2013	Pig	UK
PRJEB34493	SAMEA5786667	ERX3549539	ERR3531167	110	2017-McC-3512	2017	Pig	UK
PRJEB34493	SAMEA5786938	ERX3549809	ERR3531168	380	ESBL-281	2015	Pig	UK
PRJEB34493	SAMEA5786679	ERX3549550	ERR3531169	121	ESBL-59	2015	Pig	UK
PRJEB34493	SAMEA5786843	ERX3549714	ERR3531170	285	2017ESBL-58	2017	Pig	UK
PRJEB34493	SAMEA5786958	ERX3549829	ERR3531171	400	2017ESBL-219	2017	Pig	UK
PRJEB34493	SAMEA5786923	ERX3549794	ERR3531172	365	PE13-118	2013	Pig	UK
PRJEB34493	SAMEA5786808	ERX3549679	ERR3531173	250	308mccctx2015	2015	Pig	UK
PRJEB34493	SAMEA5786681	ERX3549552	ERR3531174	123	2017ESBL-176	2017	Pig	UK
PRJEB34493	SAMEA5787036	ERX3549907	ERR3531175	478	PE13-156	2013	Pig	UK
PRJEB34493	SAMEA5786953	ERX3549824	ERR3531176	395	125mccctx2015	2015	Pig	UK
PRJEB34493	SAMEA5786986	ERX3549857	ERR3531177	428	89mccctx2015	2015	Pig	UK
PRJEB34493	SAMEA5787017	ERX3549888	ERR3531178	459	ESBL-183	2015	Pig	UK
PRJEB34493	SAMEA5786747	ERX3549618	ERR3531179	189	2017-McC-3569	2017	Pig	UK
PRJEB34493	SAMEA5786899	ERX3549770	ERR3531180	341	ESBL-293	2015	Pig	UK
PRJEB34493	SAMEA5786787	ERX3549658	ERR3531181	229	2017-McC-05095	2017	Pig	UK
PRJEB34493	SAMEA5786847	ERX3549718	ERR3531182	289	248mccctx2015	2015	Pig	UK
PRJEB34493	SAMEA5786957	ERX3549828	ERR3531183	399	2017ESBL-76	2017	Pig	UK
PRJEB34493	SAMEA5786880	ERX3549751	ERR3531184	322	2017-McC-LREC3489	2017	Pig	UK
PRJEB34493	SAMEA5786811	ERX3549682	ERR3531185	253	2017ESBL-88	2017	Pig	UK
PRJEB34493	SAMEA5786966	ERX3549837	ERR3531186	408	147mccctx2015	2015	Pig	UK
PRJEB34493	SAMEA5786574	ERX3549446	ERR3531187	17	2017-McC-3509	2017	Pig	UK
PRJEB34493	SAMEA5786954	ERX3549825	ERR3531188	396	2017ESBL-cat298	2017	Pig	UK
PRJEB34493	SAMEA5786948	ERX3549819	ERR3531189	390	304mccctx2015	2015	Pig	UK
PRJEB34493	SAMEA5786708	ERX3549579	ERR3531190	150	ESBL-324	2015	Pig	UK
PRJEB34493	SAMEA5786836	ERX3549707	ERR3531191	278	ESBL-318	2015	Pig	UK
PRJEB34493	SAMEA5786970	ERX3549841	ERR3531192	412	PE13-186	2013	Pig	UK
PRJEB34493	SAMEA5786894	ERX3549765	ERR3531193	336	2017ESBL-3506	2017	Pig	UK
PRJEB34493	SAMEA5786582	ERX3549454	ERR3531194	25	2017-McC-3515	2017	Pig	UK
PRJEB34493	SAMEA5786655	ERX3549527	ERR3531195	98	PE13-006	2013	Pig	UK
PRJEB34493	SAMEA5786650	ERX3549522	ERR3531196	93	PE13-012	2013	Pig	UK
PRJEB34493	SAMEA5786835	ERX3549706	ERR3531197	277	ESBL-321	2015	Pig	UK
PRJEB34493	SAMEA5786726	ERX3549597	ERR3531198	168	ESBL-328	2015	Pig	UK
PRJEB34493	SAMEA5786893	ERX3549764	ERR3531199	335	ESBL-51	2015	Pig	UK
PRJEB34493	SAMEA5786768	ERX3549639	ERR3531200	210	PE13-145	2013	Pig	UK
PRJEB34493	SAMEA5786755	ERX3549626	ERR3531201	197	PE13-082	2013	Pig	UK
PRJEB34493	SAMEA5786730	ERX3549601	ERR3531202	172	2017-McC-05103	2017	Pig	UK
PRJEB34493	SAMEA5786980	ERX3549851	ERR3531203	422	361mccctx2015	2015	Pig	UK
PRJEB34493	SAMEA5786917	ERX3549788	ERR3531204	359	PE13-071	2013	Pig	UK
PRJEB34493	SAMEA5786661	ERX3549533	ERR3531205	104	PE13-106	2013	Pig	UK
PRJEB34493	SAMEA5786642	ERX3549514	ERR3531206	85	2017-McC-LREC3499	2017	Pig	UK
PRJEB34493	SAMEA5786645	ERX3549517	ERR3531207	88	PE13-056	2013	Pig	UK
PRJEB34493	SAMEA5786728	ERX3549599	ERR3531208	170	208mccctx2015	2015	Pig	UK
PRJEB34493	SAMEA5786627	ERX3549499	ERR3531209	70	139mccctx2015	2015	Pig	UK
PRJEB34493	SAMEA5786818	ERX3549689	ERR3531210	260	PE13-114	2013	Pig	UK
PRJEB34493	SAMEA5786863	ERX3549734	ERR3531211	305	PE13-139	2013	Pig	UK
PRJEB34493	SAMEA5786727	ERX3549598	ERR3531212	169	ESBL-298	2015	Pig	UK
PRJEB34493	SAMEA5786699	ERX3549570	ERR3531213	141	283mccctx2015	2015	Pig	UK
PRJEB34493	SAMEA5786643	ERX3549515	ERR3531214	86	189mccctx2015	2015	Pig	UK
PRJEB34493	SAMEA5787050	ERX3549921	ERR3531215	492	195mccctx2015	2015	Pig	UK
PRJEB34493	SAMEA5787048	ERX3549919	ERR3531216	490	PE13-170	2013	Pig	UK
PRJEB34493	SAMEA5786676	ERX3549547	ERR3531217	118	ESBL-305	2015	Pig	UK
PRJEB34493	SAMEA5786663	ERX3549535	ERR3531218	106	2017ESBL-52	2017	Pig	UK
PRJEB34493	SAMEA5786741	ERX3549612	ERR3531219	183	2017-McC-05100	2017	Pig	UK
PRJEB34493	SAMEA5786559	ERX3549431	ERR3531220	2	PE13-175	2013	Pig	UK
PRJEB34493	SAMEA5786693	ERX3549564	ERR3531221	135	64mccctx2015	2015	Pig	UK
PRJEB34493	SAMEA5786696	ERX3549567	ERR3531222	138	126mccctx2015	2015	Pig	UK
PRJEB34493	SAMEA5786941	ERX3549812	ERR3531223	383	PE13-005	2013	Pig	UK
PRJEB34493	SAMEA5787045	ERX3549916	ERR3531224	487	PE13-091	2013	Pig	UK
PRJEB34493	SAMEA5786962	ERX3549833	ERR3531225	404	PE13-058	2013	Pig	UK
PRJEB34493	SAMEA5786918	ERX3549789	ERR3531226	360	2017ESBL-356	2017	Pig	UK
PRJEB34493	SAMEA5787049	ERX3549920	ERR3531227	491	ESBL-138	2015	Pig	UK
PRJEB34493	SAMEA5786695	ERX3549566	ERR3531228	137	150mccctx2015	2015	Pig	UK
PRJEB34493	SAMEA5786765	ERX3549636	ERR3531229	207	ESBL-270	2015	Pig	UK
PRJEB34493	SAMEA5786796	ERX3549667	ERR3531230	238	PE13-070	2013	Pig	UK
PRJEB34493	SAMEA5786803	ERX3549674	ERR3531231	245	2017ESBL-32	2017	Pig	UK
PRJEB34493	SAMEA5786849	ERX3549720	ERR3531232	291	ESBL-84	2015	Pig	UK
PRJEB34493	SAMEA5786620	ERX3549492	ERR3531233	63	PE13-092	2013	Pig	UK
PRJEB34493	SAMEA5786972	ERX3549843	ERR3531234	414	358mccctx2015	2015	Pig	UK
PRJEB34493	SAMEA5786687	ERX3549558	ERR3531235	129	ESBL-154	2015	Pig	UK
PRJEB34493	SAMEA5786719	ERX3549590	ERR3531236	161	PE13-153	2013	Pig	UK
PRJEB34493	SAMEA5786619	ERX3549491	ERR3531237	62	PE13-046	2013	Pig	UK
PRJEB34493	SAMEA5786851	ERX3549722	ERR3531238	293	PE13-003	2013	Pig	UK
PRJEB34493	SAMEA5786868	ERX3549739	ERR3531239	310	374mccctx2015	2015	Pig	UK
PRJEB34493	SAMEA5786698	ERX3549569	ERR3531240	140	338mccctx2015	2015	Pig	UK
PRJEB34493	SAMEA5786563	ERX3549435	ERR3531241	6	2017ESBL-49	2017	Pig	UK
PRJEB34493	SAMEA5786816	ERX3549687	ERR3531242	258	2017-McC-3752	2017	Pig	UK
PRJEB34493	SAMEA5786950	ERX3549821	ERR3531243	392	60mccctx2015	2015	Pig	UK
PRJEB34493	SAMEA5787009	ERX3549880	ERR3531244	451	ESBL-315	2015	Pig	UK
PRJEB34493	SAMEA5786761	ERX3549632	ERR3531245	203	ESBL-118	2015	Pig	UK
PRJEB34493	SAMEA5786680	ERX3549551	ERR3531246	122	PE13-001	2013	Pig	UK
PRJEB34493	SAMEA5786963	ERX3549834	ERR3531247	405	318mccctx2015	2015	Pig	UK
PRJEB34493	SAMEA5786921	ERX3549792	ERR3531248	363	2017-McC-3577	2017	Pig	UK
PRJEB34493	SAMEA5786748	ERX3549619	ERR3531249	190	PE13-179	2013	Pig	UK
PRJEB34493	SAMEA5786616	ERX3549488	ERR3531250	59	315mccctx2015	2015	Pig	UK
PRJEB34493	SAMEA5786931	ERX3549802	ERR3531251	373	PE13-171	2013	Pig	UK
PRJEB34493	SAMEA5786591	ERX3549463	ERR3531252	34	ESBL-274	2015	Pig	UK
PRJEB34493	SAMEA5786978	ERX3549849	ERR3531253	420	ESBL-89	2015	Pig	UK
PRJEB34493	SAMEA5786662	ERX3549534	ERR3531254	105	2017-McC-05086	2017	Pig	UK
PRJEB34493	SAMEA5786617	ERX3549489	ERR3531255	60	2017-McC-3769	2017	Pig	UK
PRJEB34493	SAMEA5786821	ERX3549692	ERR3531256	263	2017ESBL-64	2017	Pig	UK
PRJEB34493	SAMEA5786742	ERX3549613	ERR3531257	184	2017ESBL-236	2017	Pig	UK
PRJEB34493	SAMEA5787030	ERX3549901	ERR3531258	472	2017-McC-3595	2017	Pig	UK
PRJEB34493	SAMEA5787002	ERX3549873	ERR3531259	444	ESBL-304	2015	Pig	UK
PRJEB34493	SAMEA5786784	ERX3549655	ERR3531260	226	PE13-100	2013	Pig	UK
PRJEB34493	SAMEA5787011	ERX3549882	ERR3531261	453	38mccctx2015	2015	Pig	UK
PRJEB34493	SAMEA5786910	ERX3549781	ERR3531262	352	PE13-135	2013	Pig	UK
PRJEB34493	SAMEA5786744	ERX3549615	ERR3531263	186	2017ESBL-catLREC3480	2017	Pig	UK
PRJEB34493	SAMEA5786949	ERX3549820	ERR3531264	391	2017-McC-3520	2017	Pig	UK
PRJEB34493	SAMEA5786572	ERX3549444	ERR3531265	15	PE13-094	2013	Pig	UK
PRJEB34493	SAMEA5787007	ERX3549878	ERR3531266	449	PE13-128	2013	Pig	UK
PRJEB34493	SAMEA5786718	ERX3549589	ERR3531267	160	PE13-107	2013	Pig	UK
PRJEB34493	SAMEA5786993	ERX3549864	ERR3531268	435	ESBL-388	2015	Pig	UK
PRJEB34493	SAMEA5787034	ERX3549905	ERR3531269	476	ESBL-361	2015	Pig	UK
PRJEB34493	SAMEA5786922	ERX3549793	ERR3531270	364	PE13-166	2013	Pig	UK
PRJEB34493	SAMEA5786951	ERX3549822	ERR3531271	393	149mccctx2015	2015	Pig	UK
PRJEB34493	SAMEA5786837	ERX3549708	ERR3531272	279	102mccctx2015	2015	Pig	UK
PRJEB34493	SAMEA5786831	ERX3549702	ERR3531273	273	268mccctx2015	2015	Pig	UK
PRJEB34493	SAMEA5786599	ERX3549471	ERR3531274	42	336mccctx2015	2015	Pig	UK
PRJEB34493	SAMEA5786780	ERX3549651	ERR3531275	222	2017-McC-3750	2017	Pig	UK
PRJEB34493	SAMEA5786605	ERX3549477	ERR3531276	48	PE13-002	2013	Pig	UK
PRJEB34493	SAMEA5786846	ERX3549717	ERR3531277	288	2017ESBL-146	2017	Pig	UK
PRJEB34493	SAMEA5786873	ERX3549744	ERR3531278	315	ESBL-255	2015	Pig	UK
PRJEB34493	SAMEA5786588	ERX3549460	ERR3531279	31	PE13-176	2013	Pig	UK
PRJEB34493	SAMEA5787051	ERX3549922	ERR3531280	493	2017ESBL-152	2017	Pig	UK
PRJEB34493	SAMEA5786729	ERX3549600	ERR3531281	171	250mccctx2015	2015	Pig	UK
PRJEB34493	SAMEA5786870	ERX3549741	ERR3531282	312	106mccctx2015	2015	Pig	UK
PRJEB34493	SAMEA5786987	ERX3549858	ERR3531283	429	2017-McC-LREC3492	2017	Pig	UK
PRJEB34493	SAMEA5787012	ERX3549883	ERR3531284	454	PE13-149	2013	Pig	UK
PRJEB34493	SAMEA5786969	ERX3549840	ERR3531285	411	2017-McC-3449	2017	Pig	UK
PRJEB34493	SAMEA5786952	ERX3549823	ERR3531286	394	PE13-161	2013	Pig	UK
PRJEB34493	SAMEA5786874	ERX3549745	ERR3531287	316	PE13-101	2013	Pig	UK
PRJEB34493	SAMEA5786799	ERX3549670	ERR3531288	241	54mccctx2015	2015	Pig	UK
PRJEB34493	SAMEA5786725	ERX3549596	ERR3531289	167	2017ESBL-243	2017	Pig	UK
PRJEB34493	SAMEA5786905	ERX3549776	ERR3531290	347	2017-McC-3606	2017	Pig	UK
PRJEB34493	SAMEA5786752	ERX3549623	ERR3531291	194	2017ESBL-cat248	2017	Pig	UK
PRJEB34493	SAMEA5786769	ERX3549640	ERR3531292	211	2017ESBL-265	2017	Pig	UK
PRJEB34493	SAMEA5786612	ERX3549484	ERR3531293	55	204mccctx2015	2015	Pig	UK
PRJEB34493	SAMEA5786697	ERX3549568	ERR3531294	139	PE13-112	2013	Pig	UK
PRJEB34493	SAMEA5786657	ERX3549529	ERR3531295	100	PE13-090	2013	Pig	UK
PRJEB34493	SAMEA5786745	ERX3549616	ERR3531296	187	ESBL-120	2015	Pig	UK
PRJEB34493	SAMEA5787025	ERX3549896	ERR3531297	467	2017-McC-05096	2017	Pig	UK
PRJEB34493	SAMEA5787008	ERX3549879	ERR3531298	450	2017-McC-3525	2017	Pig	UK
PRJEB34493	SAMEA5787053	ERX3549924	ERR3531299	495	PE13-040	2013	Pig	UK
PRJEB34493	SAMEA5786865	ERX3549736	ERR3531300	307	PE13-116	2013	Pig	UK
PRJEB34493	SAMEA5786947	ERX3549818	ERR3531301	389	PE13-028	2013	Pig	UK
PRJEB34493	SAMEA5787010	ERX3549881	ERR3531302	452	ESBL-341	2015	Pig	UK
PRJEB34493	SAMEA5786635	ERX3549507	ERR3531303	78	PE13-109	2013	Pig	UK
PRJEB34493	SAMEA5786891	ERX3549762	ERR3531304	333	2017-McC-05088	2017	Pig	UK
PRJEB34493	SAMEA5786805	ERX3549676	ERR3531305	247	2017ESBL-245	2017	Pig	UK
PRJEB34493	SAMEA5786607	ERX3549479	ERR3531306	50	2017-McC-05093	2017	Pig	UK
PRJEB34493	SAMEA5786671	ERX3549542	ERR3531307	113	45mccctx2015	2015	Pig	UK
PRJEB34493	SAMEA5786675	ERX3549546	ERR3531308	117	393mccctx2015	2015	Pig	UK
PRJEB34493	SAMEA5787026	ERX3549897	ERR3531309	468	PE13-093	2013	Pig	UK
PRJEB34493	SAMEA5786762	ERX3549633	ERR3531310	204	2017-McC-3599	2017	Pig	UK
PRJEB34493	SAMEA5786717	ERX3549588	ERR3531311	159	PE13-076	2013	Pig	UK
PRJEB34493	SAMEA5786992	ERX3549863	ERR3531312	434	ESBL-374	2015	Pig	UK
PRJEB34493	SAMEA5786733	ERX3549604	ERR3531313	175	156mccctx2015	2015	Pig	UK
PRJEB34493	SAMEA5786638	ERX3549510	ERR3531314	81	PE13-097	2013	Pig	UK
PRJEB34493	SAMEA5786652	ERX3549524	ERR3531315	95	2017-McC-3714	2017	Pig	UK
PRJEB34493	SAMEA5786689	ERX3549560	ERR3531316	131	366mccctx2015	2015	Pig	UK
PRJEB34493	SAMEA5786608	ERX3549480	ERR3531317	51	PE13-059	2013	Pig	UK
PRJEB34493	SAMEA5786839	ERX3549710	ERR3531318	281	2017-McC-3464	2017	Pig	UK
PRJEB34493	SAMEA5786610	ERX3549482	ERR3531319	53	ESBL-155	2015	Pig	UK
PRJEB34493	SAMEA5786937	ERX3549808	ERR3531320	379	PE13-088	2013	Pig	UK
PRJEB34493	SAMEA5786587	ERX3549459	ERR3531321	30	PE13-105	2013	Pig	UK
PRJEB34493	SAMEA5786701	ERX3549572	ERR3531322	143	270mccctx2015	2015	Pig	UK
PRJEB34493	SAMEA5786711	ERX3549582	ERR3531323	153	181mccctx2015	2015	Pig	UK
PRJEB34493	SAMEA5786756	ERX3549627	ERR3531324	198	PE13-036	2013	Pig	UK
PRJEB34493	SAMEA5786827	ERX3549698	ERR3531325	269	2017-McC-3552	2017	Pig	UK
PRJEB34493	SAMEA5786720	ERX3549591	ERR3531326	162	ESBL-115	2015	Pig	UK
PRJEB34493	SAMEA5786732	ERX3549603	ERR3531327	174	PE13-025	2013	Pig	UK
PRJEB34493	SAMEA5786570	ERX3549442	ERR3531328	13	274mccctx2015	2015	Pig	UK
PRJEB34493	SAMEA5786639	ERX3549511	ERR3531329	82	PE13-151	2013	Pig	UK
PRJEB34493	SAMEA5786806	ERX3549677	ERR3531330	248	ESBL-69	2015	Pig	UK
PRJEB34493	SAMEA5786576	ERX3549448	ERR3531331	19	2017-McC-3625	2017	Pig	UK
PRJEB34493	SAMEA5786904	ERX3549775	ERR3531332	346	ESBL-132	2015	Pig	UK
PRJEB34493	SAMEA5786853	ERX3549724	ERR3531333	295	ESBL-306	2015	Pig	UK
PRJEB34493	SAMEA5786715	ERX3549586	ERR3531334	157	2017ESBL-51-3616	2017	Pig	UK
PRJEB34493	SAMEA5786575	ERX3549447	ERR3531335	18	PE13-168	2013	Pig	UK
PRJEB34493	SAMEA5786829	ERX3549700	ERR3531336	271	279mccctx2015	2015	Pig	UK
PRJEB34493	SAMEA5786871	ERX3549742	ERR3531337	313	PE13-023	2013	Pig	UK
PRJEB34493	SAMEA5786778	ERX3549649	ERR3531338	220	170mccctx2015	2015	Pig	UK
PRJEB34493	SAMEA5786866	ERX3549737	ERR3531339	308	PE13-075	2013	Pig	UK
PRJEB34493	SAMEA5786844	ERX3549715	ERR3531340	286	254mccctx2015	2015	Pig	UK
PRJEB34493	SAMEA5786833	ERX3549704	ERR3531341	275	PE13-183	2013	Pig	UK
PRJEB34493	SAMEA5786737	ERX3549608	ERR3531342	179	PE13-089	2013	Pig	UK
PRJEB34493	SAMEA5786771	ERX3549642	ERR3531343	213	PE13-062	2013	Pig	UK
PRJEB34493	SAMEA5786946	ERX3549817	ERR3531344	388	PE13-102	2013	Pig	UK
PRJEB34493	SAMEA5786977	ERX3549848	ERR3531345	419	PE13-133	2013	Pig	UK
PRJEB34493	SAMEA5786712	ERX3549583	ERR3531346	154	191mccctx2015	2015	Pig	UK
PRJEB34493	SAMEA5786702	ERX3549573	ERR3531347	144	183mccctx2015	2015	Pig	UK
PRJEB34493	SAMEA5786694	ERX3549565	ERR3531348	136	PE13-140	2013	Pig	UK
PRJEB34493	SAMEA5786932	ERX3549803	ERR3531349	374	2017-McC-05102	2017	Pig	UK
PRJEB34493	SAMEA5786858	ERX3549729	ERR3531350	300	301mccctx2015	2015	Pig	UK
PRJEB34493	SAMEA5786596	ERX3549468	ERR3531351	39	PE13-077	2013	Pig	UK
PRJEB34493	SAMEA5786640	ERX3549512	ERR3531352	83	ESBL-359	2015	Pig	UK
PRJEB34493	SAMEA5787046	ERX3549917	ERR3531353	488	281mccctx2015	2015	Pig	UK
PRJEB34493	SAMEA5786822	ERX3549693	ERR3531354	264	ESBL-139	2015	Pig	UK
PRJEB34493	SAMEA5786641	ERX3549513	ERR3531355	84	2017-McC-3619	2017	Pig	UK
PRJEB34493	SAMEA5786674	ERX3549545	ERR3531356	116	2017-McC-3679	2017	Pig	UK
PRJEB34493	SAMEA5786872	ERX3549743	ERR3531357	314	PE13-187	2013	Pig	UK
PRJEB34493	SAMEA5786901	ERX3549772	ERR3531358	343	PE13-029	2013	Pig	UK
PRJEB34493	SAMEA5786777	ERX3549648	ERR3531359	219	PE13-078	2013	Pig	UK
PRJEB34493	SAMEA5786631	ERX3549503	ERR3531360	74	PE13-044	2013	Pig	UK
PRJEB34493	SAMEA5786964	ERX3549835	ERR3531361	406	ESBL-106	2015	Pig	UK
PRJEB34493	SAMEA5786881	ERX3549752	ERR3531362	323	PE13-143	2013	Pig	UK
PRJEB34493	SAMEA5786656	ERX3549528	ERR3531363	99	2017-McC-3636	2017	Pig	UK
PRJEB34493	SAMEA5786809	ERX3549680	ERR3531364	251	PE13-142	2013	Pig	UK
PRJEB34493	SAMEA5786927	ERX3549798	ERR3531365	369	275mccctx2015	2015	Pig	UK
PRJEB34493	SAMEA5786606	ERX3549478	ERR3531366	49	2017ESBL-cat255	2017	Pig	UK
PRJEB34493	SAMEA5786625	ERX3549497	ERR3531367	68	142mccctx2015	2015	Pig	UK
PRJEB34493	SAMEA5786604	ERX3549476	ERR3531368	47	132mccctx2015	2015	Pig	UK
PRJEB34493	SAMEA5786924	ERX3549795	ERR3531369	366	53mccctx2015	2015	Pig	UK
PRJEB34493	SAMEA5786903	ERX3549774	ERR3531370	345	PE13-172	2013	Pig	UK
PRJEB34493	SAMEA5786813	ERX3549684	ERR3531371	255	PE13-050	2013	Pig	UK
PRJEB34493	SAMEA5787003	ERX3549874	ERR3531372	445	PE13-018	2013	Pig	UK
PRJEB34493	SAMEA5786824	ERX3549695	ERR3531373	266	387mccctx2015	2015	Pig	UK
PRJEB34493	SAMEA5786920	ERX3549791	ERR3531374	362	2017ESBL-295	2017	Pig	UK
PRJEB34493	SAMEA5786896	ERX3549767	ERR3531375	338	PE13-030	2013	Pig	UK
PRJEB34493	SAMEA5786632	ERX3549504	ERR3531376	75	388mccctx2015	2015	Pig	UK
PRJEB34493	SAMEA5786636	ERX3549508	ERR3531377	79	2017-McC-3505	2017	Pig	UK
PRJEB34493	SAMEA5786629	ERX3549501	ERR3531378	72	ESBL-123	2015	Pig	UK
PRJEB34493	SAMEA5786615	ERX3549487	ERR3531379	58	ESBL-60	2015	Pig	UK
PRJEB34493	SAMEA5787028	ERX3549899	ERR3531380	470	PE13-064	2013	Pig	UK
PRJEB34493	SAMEA5786603	ERX3549475	ERR3531381	46	PE13-178	2013	Pig	UK
PRJEB34493	SAMEA5786973	ERX3549844	ERR3531382	415	PE13-085	2013	Pig	UK
PRJEB34493	SAMEA5786984	ERX3549855	ERR3531383	426	ESBL-283	2015	Pig	UK
PRJEB34493	SAMEA5786770	ERX3549641	ERR3531384	212	PE13-021	2013	Pig	UK
PRJEB34493	SAMEA5786933	ERX3549804	ERR3531385	375	2017ESBL-118	2017	Pig	UK
PRJEB34493	SAMEA5786722	ERX3549593	ERR3531386	164	ESBL-181	2015	Pig	UK
PRJEB34493	SAMEA5786850	ERX3549721	ERR3531387	292	2017-McC-3747	2017	Pig	UK
PRJEB34493	SAMEA5786595	ERX3549467	ERR3531388	38	PE13-160	2013	Pig	UK
PRJEB34493	SAMEA5787021	ERX3549892	ERR3531389	463	PE13-081	2013	Pig	UK
PRJEB34493	SAMEA5786585	ERX3549457	ERR3531390	28	PE13-016	2013	Pig	UK
PRJEB34493	SAMEA5786658	ERX3549530	ERR3531391	101	PE13-039	2013	Pig	UK
PRJEB34493	SAMEA5786634	ERX3549506	ERR3531392	77	2017-McC-05101	2017	Pig	UK
PRJEB34493	SAMEA5787020	ERX3549891	ERR3531393	462	PE13-113	2013	Pig	UK
PRJEB34493	SAMEA5786578	ERX3549450	ERR3531394	21	PE13-117	2013	Pig	UK
PRJEB34493	SAMEA5786593	ERX3549465	ERR3531395	36	ESBL-195	2015	Pig	UK
PRJEB34493	SAMEA5786579	ERX3549451	ERR3531396	22	153mccctx2015	2015	Pig	UK
PRJEB34493	SAMEA5786974	ERX3549845	ERR3531397	416	2017ESBL-214	2017	Pig	UK
PRJEB34493	SAMEA5786826	ERX3549697	ERR3531398	268	PE13-032	2013	Pig	UK
PRJEB34493	SAMEA5786618	ERX3549490	ERR3531399	61	PE13-163	2013	Pig	UK
PRJEB34493	SAMEA5786590	ERX3549462	ERR3531400	33	2017-McC-3534	2017	Pig	UK
PRJEB34493	SAMEA5786782	ERX3549653	ERR3531401	224	2017ESBL-21	2017	Pig	UK
PRJEB34493	SAMEA5786743	ERX3549614	ERR3531402	185	2017ESBL-cat267	2017	Pig	UK
PRJEB34493	SAMEA5786735	ERX3549606	ERR3531403	177	PE13-043	2013	Pig	UK
PRJEB34493	SAMEA5786982	ERX3549853	ERR3531404	424	2017-McC-3535	2017	Pig	UK
PRJEB34493	SAMEA5786628	ERX3549500	ERR3531405	71	PE13-045	2013	Pig	UK
PRJEB34493	SAMEA5787047	ERX3549918	ERR3531406	489	2017-McC-3682	2017	Pig	UK
PRJEB34493	SAMEA5786890	ERX3549761	ERR3531407	332	293mccctx2015	2015	Pig	UK
PRJEB34493	SAMEA5787042	ERX3549913	ERR3531408	484	2017ESBL-354	2017	Pig	UK
PRJEB34493	SAMEA5786621	ERX3549493	ERR3531409	64	PE13-122	2013	Pig	UK
PRJEB34493	SAMEA5786723	ERX3549594	ERR3531410	165	2017-McC-3646	2017	Pig	UK
PRJEB34493	SAMEA5786626	ERX3549498	ERR3531411	69	ESBL-57	2015	Pig	UK
PRJEB34493	SAMEA5786757	ERX3549628	ERR3531412	199	2017ESBL-155-3628	2017	Pig	UK
PRJEB34493	SAMEA5787024	ERX3549895	ERR3531413	466	163mccctx2015	2015	Pig	UK
PRJEB34493	SAMEA5786598	ERX3549470	ERR3531414	41	ESBL-338	2015	Pig	UK
PRJEB34493	SAMEA5787033	ERX3549904	ERR3531415	475	PE13-104	2013	Pig	UK
PRJEB34493	SAMEA5786772	ERX3549643	ERR3531416	214	ESBL-53	2015	Pig	UK
PRJEB34493	SAMEA5786583	ERX3549455	ERR3531417	26	2017-McC-3588	2017	Pig	UK
PRJEB34493	SAMEA5787032	ERX3549903	ERR3531418	474	ESBL-143	2015	Pig	UK
PRJEB34493	SAMEA5786877	ERX3549748	ERR3531419	319	2017ESBL-cat278	2017	Pig	UK
PRJEB34493	SAMEA5786869	ERX3549740	ERR3531420	311	2017-McC-3756	2017	Pig	UK
PRJEB34493	SAMEA5786692	ERX3549563	ERR3531421	134	ESBL-308	2015	Pig	UK
PRJEB34493	SAMEA5786564	ERX3549436	ERR3531422	7	2017-McC-05094	2017	Pig	UK
PRJEB34493	SAMEA5786841	ERX3549712	ERR3531423	283	2017ESBL-124	2017	Pig	UK
PRJEB34493	SAMEA5786988	ERX3549859	ERR3531424	430	ESBL-327	2015	Pig	UK
PRJEB34493	SAMEA5786991	ERX3549862	ERR3531425	433	PE13-031	2013	Pig	UK
PRJEB34493	SAMEA5786760	ERX3549631	ERR3531426	202	PE13-162	2013	Pig	UK
PRJEB34493	SAMEA5787016	ERX3549887	ERR3531427	458	305mccctx2015	2015	Pig	UK
PRJEB34493	SAMEA5786600	ERX3549472	ERR3531428	43	ESBL-125	2015	Pig	UK
PRJEB34493	SAMEA5786930	ERX3549801	ERR3531429	372	2017ESBL-103	2017	Pig	UK
PRJEB34493	SAMEA5786955	ERX3549826	ERR3531431	397	PE13-177	2013	Pig	UK
PRJEB34493	SAMEA5786682	ERX3549553	ERR3531432	124	2017ESBL-106	2017	Pig	UK
PRJEB34493	SAMEA5787000	ERX3549871	ERR3531433	442	ESBL-301	2015	Pig	UK
PRJEB34493	SAMEA5786691	ERX3549562	ERR3531434	133	ESBL-72	2015	Pig	UK
PRJEB34493	SAMEA5786936	ERX3549807	ERR3531435	378	2017ESBL-77	2017	Pig	UK
PRJEB34493	SAMEA5786716	ERX3549587	ERR3531436	158	PE13-155	2013	Pig	UK
PRJEB34493	SAMEA5787037	ERX3549908	ERR3531437	479	154mccctx2015	2015	Pig	UK
PRJEB34493	SAMEA5786828	ERX3549699	ERR3531438	270	103mccctx2015	2015	Pig	UK
PRJEB34493	SAMEA5786623	ERX3549495	ERR3531439	66	ESBL-144	2015	Pig	UK
PRJEB34493	SAMEA5786996	ERX3549867	ERR3531440	438	PE13-061	2013	Pig	UK
PRJEB34493	SAMEA5786637	ERX3549509	ERR3531441	80	PE13-099	2013	Pig	UK
PRJEB34493	SAMEA5786823	ERX3549694	ERR3531442	265	120mccctx2015	2015	Pig	UK
PRJEB34493	SAMEA5786981	ERX3549852	ERR3531443	423	196mccctx2015	2015	Pig	UK
PRJEB34493	SAMEA5786911	ERX3549782	ERR3531444	353	2017-McC-3639	2017	Pig	UK
PRJEB34493	SAMEA5787023	ERX3549894	ERR3531445	465	ESBL-54	2015	Pig	UK
PRJEB34493	SAMEA5786885	ERX3549756	ERR3531446	327	ESBL-350	2015	Pig	UK
PRJEB34493	SAMEA5786859	ERX3549730	ERR3531447	301	ESBL-142	2015	Pig	UK
PRJEB34493	SAMEA5786731	ERX3549602	ERR3531448	173	PE13-013	2013	Pig	UK
PRJEB34493	SAMEA5786721	ERX3549592	ERR3531449	163	86mccctx2015	2015	Pig	UK
PRJEB34493	SAMEA5786630	ERX3549502	ERR3531450	73	ESBL-5	2015	Pig	UK
PRJEB34493	SAMEA5786614	ERX3549486	ERR3531451	57	327mccctx2015	2015	Pig	UK
PRJEB34493	SAMEA5786997	ERX3549868	ERR3531452	439	PE13-127	2013	Pig	UK
PRJEB34493	SAMEA5786738	ERX3549609	ERR3531453	180	PE13-184	2013	Pig	UK
PRJEB34493	SAMEA5786746	ERX3549617	ERR3531454	188	ESBL-64	2015	Pig	UK
PRJEB34493	SAMEA5786669	ERX3549540	ERR3531455	111	198mccctx2015	2015	Pig	UK
PRJEB34493	SAMEA5786995	ERX3549866	ERR3531456	437	ESBL-336	2015	Pig	UK
PRJEB34493	SAMEA5786781	ERX3549652	ERR3531457	223	ESBL-291	2015	Pig	UK
PRJEB34493	SAMEA5786651	ERX3549523	ERR3531458	94	PE13-037	2013	Pig	UK
PRJEB34493	SAMEA5786875	ERX3549746	ERR3531459	317	2017ESBL-cat307	2017	Pig	UK
PRJEB34493	SAMEA5786766	ERX3549637	ERR3531460	208	2017-McC-3743	2017	Pig	UK
PRJEB34493	SAMEA5787004	ERX3549875	ERR3531461	446	PE13-010	2013	Pig	UK
PRJEB34493	SAMEA5786960	ERX3549831	ERR3531462	402	2017ESBL-121	2017	Pig	UK
PRJEB34493	SAMEA5786976	ERX3549847	ERR3531463	418	107mccctx2015	2015	Pig	UK
PRJEB34493	SAMEA5786622	ERX3549494	ERR3531464	65	PE13-150	2013	Pig	UK
PRJEB34493	SAMEA5786926	ERX3549797	ERR3531465	368	2017-McC-3677	2017	Pig	UK
PRJEB34493	SAMEA5786707	ERX3549578	ERR3531466	149	ESBL-56	2015	Pig	UK
PRJEB34493	SAMEA5786902	ERX3549773	ERR3531467	344	2017-McC-3640	2017	Pig	UK
PRJEB34493	SAMEA5786889	ERX3549760	ERR3531468	331	155mccctx2015	2015	Pig	UK
PRJEB34493	SAMEA5786773	ERX3549644	ERR3531469	215	ESBL-189	2015	Pig	UK
PRJEB34493	SAMEA5786840	ERX3549711	ERR3531470	282	118mccctx2015	2015	Pig	UK
PRJEB34493	SAMEA5786854	ERX3549725	ERR3531471	296	PE13-079	2013	Pig	UK
PRJEB34493	SAMEA5786644	ERX3549516	ERR3531472	87	ESBL-177	2015	Pig	UK
PRJEB34493	SAMEA5786914	ERX3549785	ERR3531473	356	13mccctx2015	2015	Pig	UK
PRJEB34493	SAMEA5786700	ERX3549571	ERR3531474	142	PE13-015	2013	Pig	UK
PRJEB34493	SAMEA5786775	ERX3549646	ERR3531475	217	ESBL-10	2015	Pig	UK
PRJEB34493	SAMEA5786709	ERX3549580	ERR3531476	151	ESBL-387	2015	Pig	UK
PRJEB34493	SAMEA5786660	ERX3549532	ERR3531477	103	2017-McC-05089	2017	Pig	UK
PRJEB34493	SAMEA5786834	ERX3549705	ERR3531478	276	2017-McC-3631	2017	Pig	UK
PRJEB34493	SAMEA5786801	ERX3549672	ERR3531479	243	263mccctx2015	2015	Pig	UK
PRJEB34493	SAMEA5786855	ERX3549726	ERR3531480	297	2017-McC-05087-	2017	Pig	UK
PRJEB34493	SAMEA5786800	ERX3549671	ERR3531481	242	2017-McC-3522	2017	Pig	UK
PRJEB34493	SAMEA5786704	ERX3549575	ERR3531482	146	2017-McC-3528	2017	Pig	UK
PRJEB34493	SAMEA5786586	ERX3549458	ERR3531483	29	PE13-086	2013	Pig	UK
PRJEB34493	SAMEA5786597	ERX3549469	ERR3531484	40	310mccctx2015	2015	Pig	UK
PRJEB34493	SAMEA5786602	ERX3549474	ERR3531485	45	PE13-111	2013	Pig	UK
PRJEB34493	SAMEA5786886	ERX3549757	ERR3531486	328	PE13-131	2013	Pig	UK
PRJEB34493	SAMEA5786601	ERX3549473	ERR3531487	44	ESBL-317	2015	Pig	UK
PRJEB34493	SAMEA5787013	ERX3549884	ERR3531488	455	PE13-120	2013	Pig	UK
PRJEB34493	SAMEA5787039	ERX3549910	ERR3531489	481	317mccctx2015	2015	Pig	UK
PRJEB34493	SAMEA5786985	ERX3549856	ERR3531490	427	2017-McC-3514	2017	Pig	UK
PRJEB34493	SAMEA5787015	ERX3549886	ERR3531491	457	ESBL-149	2015	Pig	UK
PRJEB34493	SAMEA5786584	ERX3549456	ERR3531492	27	ESBL-163	2015	Pig	UK
PRJEB34493	SAMEA5786916	ERX3549787	ERR3531493	358	2017-McC-LREC3481	2017	Pig	UK
PRJEB34493	SAMEA5786814	ERX3549685	ERR3531494	256	PE13-084	2013	Pig	UK
PRJEB34493	SAMEA5786857	ERX3549728	ERR3531495	299	PE13-004	2013	Pig	UK
PRJEB34493	SAMEA5786767	ERX3549638	ERR3531496	209	PE13-146	2013	Pig	UK
PRJEB34493	SAMEA5786892	ERX3549763	ERR3531497	334	371mccctx2015	2015	Pig	UK
PRJEB34493	SAMEA5786785	ERX3549656	ERR3531498	227	ESBL-147	2015	Pig	UK
PRJEB34493	SAMEA5786753	ERX3549624	ERR3531499	195	PE13-051	2013	Pig	UK
PRJEB34493	SAMEA5786561	ERX3549433	ERR3531500	4	ESBL-103	2015	Pig	UK
PRJEB34493	SAMEA5786592	ERX3549464	ERR3531501	35	PE13-144	2013	Pig	UK
PRJEB34493	SAMEA5787054	ERX3549925	ERR3531502	496	PE13-182-L	2013	Pig	UK
PRJEB34493	SAMEA5786677	ERX3549548	ERR3531503	119	138mccctx2015	2015	Pig	UK
PRJEB34493	SAMEA5786887	ERX3549758	ERR3531504	329	PE13-119	2013	Pig	UK
PRJEB34493	SAMEA5786956	ERX3549827	ERR3531505	398	306mccctx2015	2015	Pig	UK
PRJEB34493	SAMEA5786686	ERX3549557	ERR3531506	128	PE13-053	2013	Pig	UK
PRJEB34493	SAMEA5786673	ERX3549544	ERR3531507	115	PE13-034	2013	Pig	UK
PRJEB34493	SAMEA5786580	ERX3549452	ERR3531508	23	ESBL-150	2015	Pig	UK
PRJEB34493	SAMEA5786990	ERX3549861	ERR3531509	432	2017ESBL-catLREC3500	2017	Pig	UK
PRJEB34493	SAMEA5787043	ERX3549914	ERR3531510	485	2017-McC-3751	2017	Pig	UK
PRJEB34493	SAMEA5786740	ERX3549611	ERR3531511	182	PE13-126	2013	Pig	UK
PRJEB34493	SAMEA5786739	ERX3549610	ERR3531512	181	2017ESBL-96	2017	Pig	UK
PRJEB34493	SAMEA5786820	ERX3549691	ERR3531513	262	2017-McC-3564	2017	Pig	UK
PRJEB34493	SAMEA5786683	ERX3549554	ERR3531514	125	PE13-011	2013	Pig	UK
PRJEB34493	SAMEA5786944	ERX3549815	ERR3531515	386	2017ESBL-235	2017	Pig	UK
PRJEB34493	SAMEA5786664	ERX3549536	ERR3531516	107	PE13-048	2013	Pig	UK
PRJEB34493	SAMEA5786968	ERX3549839	ERR3531517	410	PE13-060	2013	Pig	UK
PRJEB34493	SAMEA5787019	ERX3549890	ERR3531518	461	PE13-180	2013	Pig	UK
PRJEB34493	SAMEA5786648	ERX3549520	ERR3531519	91	2017ESBL-107	2017	Pig	UK
PRJEB34493	SAMEA5786925	ERX3549796	ERR3531520	367	PE13-063	2013	Pig	UK
PRJEB34493	SAMEA5786907	ERX3549778	ERR3531521	349	ESBL-156	2015	Pig	UK
PRJEB34493	SAMEA5786714	ERX3549585	ERR3531522	156	2017-McC-3558	2017	Pig	UK
PRJEB34493	SAMEA5787006	ERX3549877	ERR3531523	448	PE13-047	2013	Pig	UK
PRJEB34493	SAMEA5786935	ERX3549806	ERR3531524	377	PE13-137	2013	Pig	UK
PRJEB34493	SAMEA5786562	ERX3549434	ERR3531525	5	350mccctx2015	2015	Pig	UK
PRJEB34493	SAMEA5786594	ERX3549466	ERR3531526	37	94mccctx2015	2015	Pig	UK
PRJEB34493	SAMEA5786888	ERX3549759	ERR3531527	330	PE13-188	2013	Pig	UK
PRJEB34493	SAMEA5786690	ERX3549561	ERR3531528	132	PE13-019	2013	Pig	UK
PRJEB34493	SAMEA5786685	ERX3549556	ERR3531529	127	ESBL-280	2015	Pig	UK
PRJEB34493	SAMEA5786967	ERX3549838	ERR3531530	409	330mccctx2015	2015	Pig	UK
PRJEB34493	SAMEA5786983	ERX3549854	ERR3531531	425	ESBL-326	2015	Pig	UK
PRJEB34493	SAMEA5786895	ERX3549766	ERR3531532	337	2017-McC-3641	2017	Pig	UK
PRJEB34493	SAMEA5786945	ERX3549816	ERR3531533	387	2017-McC-3753	2017	Pig	UK
PRJEB34493	SAMEA5786764	ERX3549635	ERR3531534	206	ESBL-330	2015	Pig	UK
PRJEB34493	SAMEA5786734	ERX3549605	ERR3531535	176	188mccctx2015	2015	Pig	UK
PRJEB34493	SAMEA5786758	ERX3549629	ERR3531536	200	2017-McC-3644	2017	Pig	UK
PRJEB34493	SAMEA5786724	ERX3549595	ERR3531537	166	24mccctx2015	2015	Pig	UK
PRJEB34493	SAMEA5786807	ERX3549678	ERR3531538	249	69mccctx2015	2015	Pig	UK
PRJEB34493	SAMEA5786759	ERX3549630	ERR3531539	201	ESBL-329	2015	Pig	UK
PRJEB34493	SAMEA5786897	ERX3549768	ERR3531540	339	PE13-181	2013	Pig	UK
PRJEB34493	SAMEA5786665	ERX3549537	ERR3531541	108	PE13-009	2013	Pig	UK
PRJEB34493	SAMEA5786754	ERX3549625	ERR3531542	196	2017-McC-3511	2017	Pig	UK
PRJEB34493	SAMEA5786710	ERX3549581	ERR3531543	152	2017-McC-3568	2017	Pig	UK
PRJEB34493	SAMEA5787027	ERX3549898	ERR3531544	469	57mccctx2015	2015	Pig	UK
PRJEB34493	SAMEA5786774	ERX3549645	ERR3531545	216	ESBL-234	2015	Pig	UK
PRJEB34493	SAMEA5786611	ERX3549483	ERR3531546	54	ESBL-102	2015	Pig	UK
PRJEB34493	SAMEA5786861	ERX3549732	ERR3531547	303	216mccctx2015	2015	Pig	UK
PRJEB34493	SAMEA5786810	ERX3549681	ERR3531548	252	2017ESBL-127	2017	Pig	UK
PRJEB34493	SAMEA5786659	ERX3549531	ERR3531549	102	ESBL-208	2015	Pig	UK
PRJEB34493	SAMEA5786842	ERX3549713	ERR3531550	284	PE13-065	2013	Pig	UK
PRJEB34493	SAMEA5787035	ERX3549906	ERR3531551	477	PE13-027	2013	Pig	UK
PRJEB34493	SAMEA5786994	ERX3549865	ERR3531552	436	ESBL-55	2015	Pig	UK
PRJEB34493	SAMEA5786913	ERX3549784	ERR3531553	355	2017ESBL-315	2017	Pig	UK
PRJEB34493	SAMEA5786878	ERX3549749	ERR3531554	320	PE13-121	2013	Pig	UK
PRJEB34493	SAMEA5786908	ERX3549779	ERR3531555	350	2017-McC-3681	2017	Pig	UK
PRJEB34493	SAMEA5786653	ERX3549525	ERR3531556	96	2017ESBL-62	2017	Pig	UK
PRJEB34493	SAMEA5786751	ERX3549622	ERR3531557	193	PE13-124	2013	Pig	UK
PRJEB34493	SAMEA5786797	ERX3549668	ERR3531558	239	2017-McC-05098	2017	Pig	UK
PRJEB34493	SAMEA5786783	ERX3549654	ERR3531559	225	PE13-141	2013	Pig	UK
PRJEB34493	SAMEA5786961	ERX3549832	ERR3531560	403	2017-McC-05091	2017	Pig	UK
PRJEB34493	SAMEA5786959	ERX3549830	ERR3531561	401	PE13-185	2013	Pig	UK
PRJEB34493	SAMEA5786848	ERX3549719	ERR3531562	290	PE13-069	2013	Pig	UK
PRJEB34493	SAMEA5786793	ERX3549664	ERR3531563	235	ESBL-38	2015	Pig	UK
PRJEB34493	SAMEA5786560	ERX3549432	ERR3531564	3	2017ESBL-3608	2017	Pig	UK
PRJEB34493	SAMEA5786713	ERX3549584	ERR3531565	155	PE13-167	2013	Pig	UK
PRJEB34493	SAMEA5786624	ERX3549496	ERR3531566	67	PE13-073	2013	Pig	UK
PRJEB34493	SAMEA5786646	ERX3549518	ERR3531567	89	PE13-020	2013	Pig	UK
PRJEB34493	SAMEA5787022	ERX3549893	ERR3531568	464	298mccctx2015	2015	Pig	UK
PRJEB34493	SAMEA5786939	ERX3549810	ERR3531569	381	ESBL-174	2015	Pig	UK
PRJEB34493	SAMEA5786749	ERX3549620	ERR3531570	191	164mccctx2015	2015	Pig	UK
PRJEB34493	SAMEA5786999	ERX3549870	ERR3531571	441	2017-McC-05097	2017	Pig	UK
PRJEB34493	SAMEA5786703	ERX3549574	ERR3531572	145	PE13-159	2013	Pig	UK
PRJEB34493	SAMEA5787005	ERX3549876	ERR3531573	447	PE13-147	2013	Pig	UK
PRJEB34493	SAMEA5786736	ERX3549607	ERR3531574	178	PE13-057	2013	Pig	UK
PRJEB34493	SAMEA5786581	ERX3549453	ERR3531575	24	ESBL-358	2015	Pig	UK
PRJEB34493	SAMEA5786864	ERX3549735	ERR3531576	306	2017ESBL-42	2017	Pig	UK
PRJEB34493	SAMEA5787018	ERX3549889	ERR3531577	460	ESBL-111	2015	Pig	UK
PRJEB34493	SAMEA5786989	ERX3549860	ERR3531578	431	ESBL-284	2015	Pig	UK
PRJEB34493	SAMEA5786790	ERX3549661	ERR3531579	232	2017-McC-05090	2017	Pig	UK
PRJEB34493	SAMEA5787055	ERX3549926	ERR3531580	497	2017-McC-3685	2017	Pig	UK
PRJEB34493	SAMEA5787029	ERX3549900	ERR3531581	471	PE13-022	2013	Pig	UK
PRJEB34493	SAMEA5786883	ERX3549754	ERR3531582	325	2017ESBL-105	2017	Pig	UK
PRJEB34493	SAMEA5786812	ERX3549683	ERR3531583	254	ESBL-136	2015	Pig	UK
PRJEB34493	SAMEA5786647	ERX3549519	ERR3531584	90	PE13-098	2013	Pig	UK
PRJEB34493	SAMEA5786706	ERX3549577	ERR3531585	148	PE13-110	2013	Pig	UK
PRJEB34493	SAMEA5786670	ERX3549541	ERR3531586	112	ESBL-352	2015	Pig	UK
PRJEB34493	SAMEA5786919	ERX3549790	ERR3531587	361	PE13-138	2013	Pig	UK
PRJEB34493	SAMEA5786705	ERX3549576	ERR3531588	147	2017-McC-LREC3479	2017	Pig	UK
PRJEB34493	SAMEA5786568	ERX3549440	ERR3531589	11	PE13-007	2013	Pig	UK
PRJEB34493	SAMEA5786817	ERX3549688	ERR3531590	259	PE13-174	2013	Pig	UK
PRJEB34493	SAMEA5786792	ERX3549663	ERR3531591	234	PE13-154	2013	Pig	UK
PRJEB34493	SAMEA5786567	ERX3549439	ERR3531592	10	ESBL-153	2015	Pig	UK
PRJEB34493	SAMEA5786804	ERX3549675	ERR3531593	246	ESBL-94	2015	Pig	UK
PRJEB34493	SAMEA5786928	ERX3549799	ERR3531594	370	2017-McC-05099	2017	Pig	UK
PRJEB34493	SAMEA5786649	ERX3549521	ERR3531595	92	ESBL-250	2015	Pig	UK
PRJEB34493	SAMEA5787014	ERX3549885	ERR3531596	456	PE13-072	2013	Pig	UK
PRJEB34493	SAMEA5786825	ERX3549696	ERR3531597	267	PE13-095	2013	Pig	UK
PRJEB34493	SAMEA5786794	ERX3549665	ERR3531598	236	PE13-038	2013	Pig	UK
PRJEB34493	SAMEA5786832	ERX3549703	ERR3531599	274	PE13-152	2013	Pig	UK
PRJEB34493	SAMEA5787001	ERX3549872	ERR3531600	443	PE13-158	2013	Pig	UK
PRJEB34493	SAMEA5786795	ERX3549666	ERR3531601	237	2017ESBL-150	2017	Pig	UK
PRJEB34493	SAMEA5786898	ERX3549769	ERR3531602	340	PE13-042	2013	Pig	UK
PRJEB34493	SAMEA5786852	ERX3549723	ERR3531603	294	2017-McC-05092	2017	Pig	UK
PRJEB34493	SAMEA5786776	ERX3549647	ERR3531604	218	PE13-157	2013	Pig	UK
PRJEB34493	SAMEA5786802	ERX3549673	ERR3531605	244	PE13-080	2013	Pig	UK
PRJEB34493	SAMEA5786798	ERX3549669	ERR3531606	240	346mccctx2015	2015	Pig	UK
PRJEB34493	SAMEA5786654	ERX3549526	ERR3531607	97	PE13-083	2013	Pig	UK
PRJEB34493	SAMEA5786684	ERX3549555	ERR3531608	126	PE13-164	2013	Pig	UK
PRJEB34493	SAMEA5786763	ERX3549634	ERR3531609	205	99mccctx2015	2015	Pig	UK
PRJEB34493	SAMEA5786912	ERX3549783	ERR3531610	354	2017-McC-3755	2017	Pig	UK
PRJEB34493	SAMEA5786569	ERX3549441	ERR3531611	12	284mccctx2015	2015	Pig	UK
PRJEB34493	SAMEA5786965	ERX3549836	ERR3531612	407	2017ESBL-cat299	2017	Pig	UK
PRJEB34493	SAMEA5786672	ERX3549543	ERR3531613	114	ESBL-196	2015	Pig	UK
PRJEB34493	SAMEA5786609	ERX3549481	ERR3531614	52	PE13-067	2013	Pig	UK
PRJEB34493	SAMEA5787040	ERX3549911	ERR3531615	482	PE13-103	2013	Pig	UK
PRJEB34493	SAMEA5786613	ERX3549485	ERR3531616	56	PE13-014	2013	Pig	UK
PRJEB34493	SAMEA5786862	ERX3549733	ERR3531617	304	PE13-123	2013	Pig	UK
PRJEB34493	SAMEA5786900	ERX3549771	ERR3531618	342	342mccctx2015	2015	Pig	UK
PRJEB34493	SAMEA5786860	ERX3549731	ERR3531619	302	PE13-165	2013	Pig	UK
PRJEB34493	SAMEA5786573	ERX3549445	ERR3531620	16	2017-McC-3452	2017	Pig	UK
PRJEB34493	SAMEA5786830	ERX3549701	ERR3531621	272	PE13-049	2013	Pig	UK
PRJEB34493	SAMEA5786942	ERX3549813	ERR3531622	384	PE13-134	2013	Pig	UK
PRJEB34493	SAMEA5786779	ERX3549650	ERR3531623	221	PE13-017	2013	Pig	UK
PRJEB34493	SAMEA5786750	ERX3549621	ERR3531624	192	321mccctx2015	2015	Pig	UK
